# Supplementary material for: Lung Function After Stereotactic Body Radiation Therapy for Early-Stage Non-Small Cell Lung Cancer, Changes and Predictive Markers
Source: Front Oncol. 2021 May 24;11:674731. doi: 10.3389/fonc.2021.674731 (PMC8181743; doi:10.3389/fonc.2021.674731)
Supplement: Supplementary Table 2 — Results of comprehensive tests distributed across the timeline, all patients. [file Table_2.xlsx]

## Sheet: Ark1
	Supplementary table 1 Results of comprehensive tests distributed across the timeline, all patients
	Parameters	Baseline (n=44)		Week 6 Post-SBRT (n=38)			Month 3 Post-SBRT (n=44)			Month 6 Post-SBRT (n=40)			Month 9 Post-SBRT (n=35)			Month 12 Post-SBRT (n=37)
	Baseline pulmonary function mean (range)	n	Raw	n	Raw	Change since baseline	n	Raw	Change since baseline	n	Raw	Change since baseline	n	Raw	Change since baseline	n	Raw	Change since baseline
	FVC (litres)	44	2.86 ± 0.98	38	2.80 ± 0.82	-0.05	44	2.79 ± 0.94	-0.06	40	2.75 ± 0.97	-0.1	35	2.73 ± 0.97	-0.12	37	2.70 ± 0.97	-0.15
	FVC (% of predicted)	44	88.71 ± 21.76	38	87.96 ± 17.78	-0.75	44	87.27 ± 21.74	-1.43	40	85.33 ± 21.07	-3.38	35	87.49 ± 23.52	-1.22	37	84.69 ± 20.63	-4.02
	FEV1 (litres)	44	1.80 ± 0.77	38	1.73 ± 0.74	-0.07	44	1.73 ± 0.81	-0.07	40	1.72 ± 0.79	-0.08	35	1.71 ± 0.82	-0.09	37	1.66 ± 0.78	-0.14
	FEV1 (% of predicted)	44	70.88 ± 26.67	38	69.41 ± 25.91	-1.47	44	68.75 ± 27.57	-2.13	40	68.61 ± 27.45	-2.27	35	68.99 ± 28.25	-1.89	37	66.64 ± 26.27	-4.24
	DLCO single breath (mmol/min/kPa)	44	4.12 ± 1.57	36	3.97 ± 1.47	-0.15	44	3.80 ± 1.49	-0.32	40	3.93 ± 1.61	-0.19	35	3.74 ± 1.63	-0.38	37	3.87 ± 1.48	-0.25
	DLCO (% of predicted)	44	52.35 ± 20.25	36	50.91 ± 19.68	-1.43	44	48.64 ± 19.55	-3.71	40	49.25 ± 19.78	-3.1	35	48.71 ± 22.00	-3.64	37	50.19 ± 20.02	-2.16
	DLCO/VA (mmol/min/kPa/litres)	41	0.84 ± 0.33	36	0.78 ± 0.30	-0.06	44	0.81 ± 0.31	-0.03	40	0.81 ± 0.30	-0.03	35	0.79 ± 0.32	-0.05	37	0.84 ± 0.29	0
	DLCO/VA (% of predicted)	41	64.52 ± 24.78	36	60.82 ± 22.87	-3.7	44	62.36 ± 23.13	-2.16	40	63.02 ± 22.77	-1.5	35	60.94 ± 23.82	-3.58	37	65.20 ± 22.60	0.68
	TLC (litres)	40	6.62 ± 1.96				36	6.36 ± 1.63	-0.26	30	5.84 ± 1.57	-0.79	27	6.25 ± 1.31	-0.38	30	6.25 ± 1.59	-0.37
	TLC (% of predicted)	40	109.18 ± 29.13				36	109.44 ± 18.97	0.27	30	101.43 ± 24.07	-7.74	27	106.35 ± 23.59	-2.82	30	103.82 ± 25.68	-5.36
	RV (litres)	40	3.96 ± 1.82				36	3.84 ± 1.42	-0.12	30	3.26 ± 1.42	-0.7	27	3.59 ± 1.27	-0.38	30	3.45 ± 1.57	-0.51
	RV (% of predicted)	40	160.94 ± 72.55				36	157.28 ± 57.67	-3.66	30	133.97 ± 64.15	-26.97	27	146.17 ± 51.59	-14.77	30	137.67 ± 65.54	-23.27
	ITGV (litres)	40	4.92 ± 1.79				36	4.95 ± 1.35	0.03	30	4.32 ± 1.43	-0.6	27	4.70 ± 1.27	-0.22	30	4.44 ± 1.37	-0.48
	ITGV (% of predicted)	40	151.04 ± 52.07				36	149.23 ± 35.54	-1.81	30	132.20 ± 46.62	-18.84	27	148.29 ± 40.83	-2.76	30	137.79 ± 47.10	-13.25
	Blood gas
	pO2 (kPa)	33	5.04 ± 0.57				33	5.05 ± 0.57	0.01	33	4.94 ± 0.47	-0.11	26	5.00 ± 0.55	-0.04	30	5.09 ± 0.69	0.05
	pCO2 (kPa)	33	10.23 ± 1.15				33	9.82 ± 1.33	-0.41	33	10.57 ± 1.41	0.35	26	10.33 ± 1.14	0.11	30	10.62 ± 1.44	0.39
	6MWT
	Walk distance (meters)	23	436.00 ± 88.43				21	395.95 ± 116.43	-40.05	19	394.53 ± 101.12	-41.47	16	379.63 ± 96.57	-56.38	21	402.86 ± 90.70	-33.14
	Borg score after (points)	23	3.70 ± 2.27				21	4.29 ± 3.07	0.59	19	3.84 ± 2.50	0.15	16	4.00 ± 2.53	0.3	21	3.24 ± 2.91	-0.46
	SaO2 before (%)	23	95.78 ± 2.13				21	93.90 ± 6.98	-1.88	19	95.53 ± 2.06	-0.26	16	95.13 ± 2.16	-0.66	21	95.52 ± 1.81	-0.26
	SaO2 minimum (%)	23	92.13 ± 3.55				21	90.57 ± 4.06	-1.56	19	88.63 ± 9.83	-3.5	16	91.31 ± 3.09	-0.82	21	92.33 ± 3.25	0.2
	CCQ
	Total score (points)	43	1.32 ± 1.06	29	1.31 ± 1.04	-0.01	41	1.53 ± 1.05	0.21	41	1.52 ± 1.14	0.19	35	1.26 ± 1.10	-0.07	37	1.42 ± 1.01	0.1
	Symptoms score (points)	43	1.67 ± 1.30	29	1.62 ± 1.24	-0.05	41	1.91 ± 1.20	0.24	41	1.95 ± 1.38	0.28	35	1.57 ± 1.31	-0.1	37	1.75 ± 1.30	0.08
	Functions (points)	43	1.35 ± 1.17	29	1.31 ± 1.16	-0.04	41	1.50 ± 1.24	0.15	41	1.49 ± 1.20	0.15	35	1.25 ± 1.25	-0.1	37	1.49 ± 1.14	0.15
	Mental score (points)	43	0.66 ± 1.04	29	0.57 ± 1.07	-0.09	41	0.83 ± 1.08	0.17	41	0.78 ± 1.22	0.11	35	0.68 ± 0.99	0.01	37	0.69 ± 1.02	0.02
	Abbreviations: FVC Forced vital capacity; FEV1 Forced expiratory volume the first second; DLCO Diffusing capacity for carbon monoxide; TLC Total lung capacity; RV Residual volume; ITGV Intrathoracic gas volume; 6MWT Six minute walk test; pO2 partial pressure of oxygen; pCO2 partial pressure of carbon dioxide; SaO2 Blood-oxygen saturation; CCQ The Clinical COPD Questionnaire
