# Supplementary material for: Lung Function After Stereotactic Body Radiation Therapy for Early-Stage Non-Small Cell Lung Cancer, Changes and Predictive Markers
Source: Front Oncol. 2021 May 24;11:674731. doi: 10.3389/fonc.2021.674731 (PMC8181743; doi:10.3389/fonc.2021.674731)
Supplement: Supplementary Table 3 — Study data. [file Table_3.xlsx]

## Sheet: SBRT all
StudyId	Age	Gender 0 Man 1 Woman	Group	PSP_rad	PSP_ctcae	Recidive	COPD	Smoke	Emfysem	Prednisolon	Frak_dose	Frak_nmbr	GTV_T	Lung_U_MLD_(Gy)	Lung_U_maks_D1500ccm_(Gy)	Lung_U_maks_D1000ccm_(Gy)	Lung_U_V20Gy_(ccm)	Lung_U V20Gy (%)	Lung_U_V5Gy_(ccm)	Lung_U_V5Gy_(%)	Lung_L_R_GTV	Observationmonth	Periode	FVC	FVC_P	FEV1	FEV1_P	FEV1_FVC_RATIO	DLCO	DLCO_P	KCO	KCO_P	TLC	TLC_P	RV	RV_P	ITGV	ITGV_P	pCO2	pO2	6MWT_distance	6MWT_Borg_before_test	6MWT_Borg_after	6MWT_SaO2_before	6MWT_SaO2_min	6MWT_SaO2_diff	6MWT_pauses	CCQ_Total_score	CCQ_Symptoms_score
4	76	0	1	1	0	0	1	1	1	0	15	3	5.6	2.58	0.1	0.06	149.86	3.2	545.63	11.7	4659.5	0	Baseline 1	3.78	95.3	2.37	79.3	63	3.56	40.5	0.73	59.7	5.97	84	2.58	94	4.22	113										3.5	3.75
4	76	0	1	1	0	0	1	1	1	0	15	3	5.6	2.58	0.1	0.06	149.86	3.2	545.63	11.7	4659.5	1	1 month	3.85	97.1	2.35	78.6	61	3.2	36.4	0.67	54.4							4.9	10.2
4	76	0	1	1	0	0	1	1	1	0	15	3	5.6	2.58	0.1	0.06	149.86	3.2	545.63	11.7	4659.5	3	3 months	4.05	102.2	2.53	84.7	63	2.84	32.3	0.59	48.1	6.21	87	2.48	90	4.92	131	5.2	9.8	270		1	95	93	2	0	3.3	4
4	76	0	1	1	0	0	1	1	1	0	15	3	5.6	2.58	0.1	0.06	149.86	3.2	545.63	11.7	4659.5	6	6 months	4.09	103.3	2.04	68.3	50	3.15	35.9	0.67	54.1	5.45	76	1.61	59	3.46	92	4.9	9.5	280		6	96	94	2	1	3.7	4.25
4	76	0	1	1	0	0	1	1	1	0	15	3	5.6	2.58	0.1	0.06	149.86	3.2	545.63	11.7	4659.5	9	9 months	3.35	85.1	1.97	66.4	59	2.65	30.3	0.56	46	4.62	65	1	36	2.67	71	5	10.2	240		5	95	92	3	0	4.2	5.25
4	76	0	1	1	0	0	1	1	1	0	15	3	5.6	2.58	0.1	0.06	149.86	3.2	545.63	11.7	4659.5	12	12 months	3.68	93.4	1.93	65.3	53	2.87	32.9	0.64	52.5	4.09	57	0.86	31	2.4	64	4.7	10	265		7	95	94	1	2	3.2	4.75
9	70	0	1	1	0	0	1	1	1	0	15	3	18.74	3.57	0.19	0.13	283.3	4.16	1173.1	17.23	6808.49	0	Baseline 1	4.25	88.8	2.13	58.4	50	2.3	22	0.34	26.1	9.13	113	4.94	177	6.51	163	4.3	11.3	460		4	99	93	6	0	0.5	1.25
9	70	0	1	1	0	0	1	1	1	0	15	3	18.74	3.57	0.19	0.13	283.3	4.16	1173.1	17.23	6808.49	1	1 month
9	70	0	1	1	0	0	1	1	1	0	15	3	18.74	3.57	0.19	0.13	283.3	4.16	1173.1	17.23	6808.49	3	3 months	4.52	94.4	2.22	60.9	49	1.83	17.5	0.3	23.6	8.02	99	3.56	127	6.48	163	4.9	11.2	280		4	99	82	17	0	1.7	2.25
9	70	0	1	1	0	0	1	1	1	0	15	3	18.74	3.57	0.19	0.13	283.3	4.16	1173.1	17.23	6808.49	6	6 months	4.93	102.9	2.75	75.4	56	1.87	17.8	0.28	22	9.1	112	4.53	162	6.46	162	4.8	11.3	390		5	98	54	44	0	1.1	2.25
9	70	0	1	1	0	0	1	1	1	0	15	3	18.74	3.57	0.19	0.13	283.3	4.16	1173.1	17.23	6808.49	9	9 months	4.12	86.2	2.38	65.1	58	1.71	16.4	0.3	23.1	7	86	3.24	116	5.11	128	4.4	10.1	390		7	98	88	10	0	1.7	3
9	70	0	1	1	0	0	1	1	1	0	15	3	18.74	3.57	0.19	0.13	283.3	4.16	1173.1	17.23	6808.49	12	12 months	4.42	93	2.5	69.1	57	1.88	18.1	0.28	21.9	8.69	107	4.24	150	6.1	153	4.4	10.9	420		1	97	93	4	0	1.6	3
11	68	1	2	2	1	1	1	1	0	0	15	3	2.34	3.29	0.3	0.19	147.72	4	500.85	13.58	3688.87	0	Baseline 1	2.34	76.1	1.1	42.3	47	3.98	48.5	1	69.5	6.36	112	3.65	164	4.23	143	4.8	10.7	615		4	98	88	10	0	0.9	0.75
11	68	1	2	2	1	1	1	1	0	0	15	3	2.34	3.29	0.3	0.19	147.72	4	500.85	13.58	3688.87	1	1 month
11	68	1	2	2	1	1	1	1	0	0	15	3	2.34	3.29	0.3	0.19	147.72	4	500.85	13.58	3688.87	3	3 months	2.17	71.2	1.1	42.7	51	4.16	51	0.97	67.8	6.45	113	3.89	174	4.41	149	4.9	10.5	510		3	99	89	10	0	0.5	0.5
11	68	1	2	2	1	1	1	1	0	0	15	3	2.34	3.29	0.3	0.19	147.72	4	500.85	13.58	3688.87	6	6 months	2.25	73.8	1.16	45.2	52	4.57	56	1.1	77.1	6.36	112	3.91	175	4.42	149	4.9	10.9	508		1	97	84	13	0	1	0.5
11	68	1	2	2	1	1	1	1	0	0	15	3	2.34	3.29	0.3	0.19	147.72	4	500.85	13.58	3688.87	9	9 months
11	68	1	2	2	1	1	1	1	0	0	15	3	2.34	3.29	0.3	0.19	147.72	4	500.85	13.58	3688.87	12	12 months	2.02	66.3	1.09	42.4	54	3.97	48.6	1.03	71.9	5.93	104	3.8	170	4.59	155	4.3	12.2								0.5	0.5
16	75	0	2	2	0	0	0	1	0	0	7	8	92.57	11.17	5.08	1.49	490.96	17.57	1302.02	46.59	2794.79	0	Baseline 1	2.67	104.6	1.82	93.4	68	3.18	52.3	0.61	51.9	4.68	91	2.39	99	3.99	126	5.4	10.3	475		1	98	97	1	0	0.1	0
16	75	0	2	2	0	0	0	1	0	0	7	8	92.57	11.17	5.08	1.49	490.96	17.57	1302.02	46.59	2794.79	1	1 month
16	75	0	2	2	0	0	0	1	0	0	7	8	92.57	11.17	5.08	1.49	490.96	17.57	1302.02	46.59	2794.79	3	3 months	2.03	80	1.5	78	74	4.38	72	1.12	94.9	4.13	80	2.1	87	3.37	107	4.8	9.5	490		5	97	92	5	0	0.5	1.25
16	75	0	2	2	0	0	0	1	0	0	7	8	92.57	11.17	5.08	1.49	490.96	17.57	1302.02	46.59	2794.79	6	6 months	2.09	82.8	1.41	73.7	67.5	3.61	59	0.98	83	3.43	67	1.37	57	3.1	98	5	10.9	440		2	98	92	6	0	0.2	0.5
16	75	0	2	2	0	0	0	1	0	0	7	8	92.57	11.17	5.08	1.49	490.96	17.57	1302.02	46.59	2794.79	9	9 months	2.08	82.4	1.21	63.1	58	2.84	47.3	0.83	70.6	4.6	89	2.72	112	4.11	130	5.3	11.1	490		3	97	93	4	0	0.1	0
16	75	0	2	2	0	0	0	1	0	0	7	8	92.57	11.17	5.08	1.49	490.96	17.57	1302.02	46.59	2794.79	12	12 months	2.14	84.7	1.2	62.5	55.98	3.71	61.6	0.95	80.8	3.78	74	1.75	72	2.78	88	5.7	9.9	475		3	96	92	4	0	0.1	0
21	75	1	2	2	1	0	0	1	0	0	15	3	1.28	2.84	0.36	0.22	95.92	3.36	363.62	12.75	2849.65	0	Baseline 1	2.41	98.4	1.73	85.3	71.7	5.78	82	1.4	100	8.36	166	5.99	278	6.28	229	5.06	11.4								1.7	1.25
21	75	1	2	2	1	0	0	1	0	0	15	3	1.28	2.84	0.36	0.22	95.92	3.36	363.62	12.75	2849.65	1	1 month
21	75	1	2	2	1	0	0	1	0	0	15	3	1.28	2.84	0.36	0.22	95.92	3.36	363.62	12.75	2849.65	3	3 months	2.19	90.4	1.49	74.3	67.82	5.26	75.2	1.31	94	5.2	103	2.85	132	5.73	99	4.8	10.4	300		10	96	91	5	0	1.7	2.25
21	75	1	2	2	1	0	0	1	0	0	15	3	1.28	2.84	0.36	0.22	95.92	3.36	363.62	12.75	2849.65	6	6 months	2.37	97.6	1.77	88.6	74.9	4.62	66	1.22	87.9																2	2.25
21	75	1	2	2	1	0	0	1	0	0	15	3	1.28	2.84	0.36	0.22	95.92	3.36	363.62	12.75	2849.65	9	9 months																									2.2	2.5
21	75	1	2	2	1	0	0	1	0	0	15	3	1.28	2.84	0.36	0.22	95.92	3.36	363.62	12.75	2849.65	12	12 months	1.86	76.6	1.39	69.2	74.6	4.62	66	1.22	87.5	3.51	69.6	1	46	1.84	66.8	5.3	11.3	315		8	95	86	9	0	2.4	2.5
23	64	0	1	0	0	0	1	1	1	0	15	3	13.77	3.94	0.35	0.25	229.15	4.79	790	16.51	4784.28	0	Baseline 1	3.76	88.4	2.41	72.9	64	5.2	54.6	0.8	59.7	3.39	47					4.7	9.6	435		3	94	93	1	0	0.7	1
23	64	0	1	0	0	0	1	1	1	0	15	3	13.77	3.94	0.35	0.25	229.15	4.79	790	16.51	4784.28	1	1 month	3.77	88.6	2.4	72.3	64	4.88	51.3	0.7	52.8
23	64	0	1	0	0	0	1	1	1	0	15	3	13.77	3.94	0.35	0.25	229.15	4.79	790	16.51	4784.28	3	3 months	3.7	87.1	2.5	75.4	67	5	52.3	0.72	54.2							4.46	9.94	560		1	96	95	1	0	0.7	1.25
23	64	0	1	0	0	0	1	1	1	0	15	3	13.77	3.94	0.35	0.25	229.15	4.79	790	16.51	4784.28	6	6 months	3.55	84.2	2.34	71.3	66	4.73	50.1	0.75	57	6.17	86	2.65	105	3.46	95	5.4	10.2								0.4	0.75
23	64	0	1	0	0	0	1	1	1	0	15	3	13.77	3.94	0.35	0.25	229.15	4.79	790	16.51	4784.28	9	9 months	3.5	82.9	2.05	62.6	59	4.92	52	0.82	62.3	7.88	110	4.61	182	4.65	127	4.9	8.94	525		5	95	94	1	0	1.1	0.5
23	64	0	1	0	0	0	1	1	1	0	15	3	13.77	3.94	0.35	0.25	229.15	4.79	790	16.51	4784.28	12	12 months	3.99	94.4	2.24	68.2	56	4.82	51	0.77	58.1	7.42	104	7.42	293	4.53	124	5.4	10.6	525		2	96	94	2	0	1.5	1.25
25	90	0	1	1	0	0	1	1	1	0	15	3	17	4.36	0.32	0.23	347.73	5.87	1128.74	19.05	5926.23	0	Baseline 1	2.03	54.1	0.95	35.4	47	3.97	48.8	0.87	78.7	10.74	145	8.88	285	8.93	226			315	0	2	94	90	4	0	0.9	1.5
25	90	0	1	1	0	0	1	1	1	0	15	3	17	4.36	0.32	0.23	347.73	5.87	1128.74	19.05	5926.23	1	1 month	2.31	61.6	1.09	40.6	47	3.54	43.5	0.75	67.6
25	90	0	1	1	0	0	1	1	1	0	15	3	17	4.36	0.32	0.23	347.73	5.87	1128.74	19.05	5926.23	3	3 months	2.62	70.1	1.1	41.1	42	4.03	49.5	0.78	70.4	8.52	115	6	192	6.75	171	5.1	9.7	335	0	3	93	90	3	0	0.6	1
25	90	0	1	1	0	0	1	1	1	0	15	3	17	4.36	0.32	0.23	347.73	5.87	1128.74	19.05	5926.23	6	6 months	2.71	72.3	1.14	42.5	42	4.17	51.3	0.81	73.7
25	90	0	1	1	0	0	1	1	1	0	15	3	17	4.36	0.32	0.23	347.73	5.87	1128.74	19.05	5926.23	9	9 months
25	90	0	1	1	0	0	1	1	1	0	15	3	17	4.36	0.32	0.23	347.73	5.87	1128.74	19.05	5926.23	12	12 months	2.51	67.5	1.09	41.1	43	3.34	41.4	0.77	70
30	80	1	1	1	0	0	1	1	0	0	15	3	12.6	3.89	0.2	0.16	297.7	6.57	693.15	15.29	4533.16	0	Baseline 1	1.8	74.1	0.88	44.2	49	1.93	27.5	0.45	33.5	6	115	3.77	164	4.44	158	5.1	10.5	350		4	97	87	10	0	1.6	1.25
30	80	1	1	1	0	0	1	1	0	0	15	3	12.6	3.89	0.2	0.16	297.7	6.57	693.15	15.29	4533.16	1	1 month	1.77	72.7	0.91	45.8	52	2.34	33.4	0.54	40
30	80	1	1	1	0	0	1	1	0	0	15	3	12.6	3.89	0.2	0.16	297.7	6.57	693.15	15.29	4533.16	3	3 months	1.53	63.7	0.87	44	57	1.38	19.9	0.36	27.4	5.2	99	3.46	149	4.31	153	5.1	9.9								1.1	1.75
30	80	1	1	1	0	0	1	1	0	0	15	3	12.6	3.89	0.2	0.16	297.7	6.57	693.15	15.29	4533.16	6	6 months	1.7	70.8	0.82	41.5	48	1.77	25.5	0.4	30.4																1	1
30	80	1	1	1	0	0	1	1	0	0	15	3	12.6	3.89	0.2	0.16	297.7	6.57	693.15	15.29	4533.16	9	9 months	1.86	77.2	0.77	39.3	42	2.16	31.1	0.45	34.2	6.25	119	4.44	191	5.29	187	4.34	9.95								1.1	1.75
30	80	1	1	1	0	0	1	1	0	0	15	3	12.6	3.89	0.2	0.16	297.7	6.57	693.15	15.29	4533.16	12	12 months	1.52	63.2	0.64	32.3	42	1.8	25.9	0.44	33.3	6.2	118	4.67	202	4.85	172	5.14	9.47								0.8	1
32	77	0	1	1	0	0	1	1	1	0	15	3	4.25	2.41	0.12	0.09	148.29	2.73	553.79	10.21	5425.36	0	Baseline 1	3.46	91.1	2.16	75.8	62	2.55	30.2	0.41	33.7	7.44	107	5.07	183	6.27	169	4.4	12	298		4	96	93	3	0	2.8	3.75
32	77	0	1	1	0	0	1	1	1	0	15	3	4.25	2.41	0.12	0.09	148.29	2.73	553.79	10.21	5425.36	1	1 month	3.51	92.5	2.15	75.7	61	1.36	16.1	0.21	17.2																2.5	3.5
32	77	0	1	1	0	0	1	1	1	0	15	3	4.25	2.41	0.12	0.09	148.29	2.73	553.79	10.21	5425.36	3	3 months	2.89	76	2.04	72	71	1.85	21.8	0.29	24									355		1	98	88	10	0	2.5	4
32	77	0	1	1	0	0	1	1	1	0	15	3	4.25	2.41	0.12	0.09	148.29	2.73	553.79	10.21	5425.36	6	6 months	3.23	85.1	2.07	72.8	64	2.33	27.5	0.37	30.6							3.9	9.7								2.5	4
32	77	0	1	1	0	0	1	1	1	0	15	3	4.25	2.41	0.12	0.09	148.29	2.73	553.79	10.21	5425.36	9	9 months	3.32	87.5	2.08	74	63	2.22	26.3	0.35	29.2																2.5	2.25
32	77	0	1	1	0	0	1	1	1	0	15	3	4.25	2.41	0.12	0.09	148.29	2.73	553.79	10.21	5425.36	12	12 months	3.4	90	2.08	74	61	2.1	25.1	0.33	27.8							3.72	11.2								2.5	2.25
33	58	0	3	3	4	0	1	1	1	1	15	3	4.84	2.7	0.19	0.16	199.57	3.02	795.31	12.04	6607.13	0	Baseline 1	2.16	46.3	0.91	24.8	42.3	2.47	23.7	0.47	33.8	9.29	125	6.99	290	7.31	198	6.5	7.9	490		6	90	85	5	0	2.5	3.5
33	58	0	3	3	4	0	1	1	1	1	15	3	4.84	2.7	0.19	0.16	199.57	3.02	795.31	12.04	6607.13	1	1 month	2.11	45.3	0.93	25.3	44.18	2.17	20.8	0.6	43.1							6.4	8.2
33	58	0	3	3	4	0	1	1	1	1	15	3	4.84	2.7	0.19	0.16	199.57	3.02	795.31	12.04	6607.13	3	3 months	1.39	29.8	0.6	16.4	43.38	2.27	21.7	0.63	44.9	9.99	134	7.96	331	7.92	215	7	6.8								2.5	3.5
33	58	0	3	3	4	0	1	1	1	1	15	3	4.84	2.7	0.19	0.16	199.57	3.02	795.31	12.04	6607.13	6	6 months	1.4	30	0.62	16.8	44.12	3.25	31.2	0.72	51.6	7.8	104	6.21	258	6.63	180	6.3	7.8	280		9	89	85	4	0	3.2	4.25
33	58	0	3	3	4	0	1	1	1	1	15	3	4.84	2.7	0.19	0.16	199.57	3.02	795.31	12.04	6607.13	9	9 months	1.7	36.4	0.99	26.7	58.09	3.79	36.3	0.88	62.7	5.28	71	3.38	140	4.64	126	5.4	9.5	304		7	90	92	-2	1	2.7	3.25
33	58	0	3	3	4	0	1	1	1	1	15	3	4.84	2.7	0.19	0.16	199.57	3.02	795.31	12.04	6607.13	12	12 months	3.01	65	0.96	26.3	32	3.27	31.5	0.68	48.6	7.64	102	4.28	176	5.33	144	5.65	10.5	420		1	96	90	6	0	1.4	1.75
36	73	0	1	1	0	0	0	1	1	0	15	3	1.69	1.2	0.09	0.07	89.72	1.9	191	4.04	4722.41	0	Baseline 1	5.24	126	3.62	114.4	69	5.21	56.6	0.79	62.5							4.9	9.7								0.7	1.5
36	73	0	1	1	0	0	0	1	1	0	15	3	1.69	1.2	0.09	0.07	89.72	1.9	191	4.04	4722.41	1	1 month
36	73	0	1	1	0	0	0	1	1	0	15	3	1.69	1.2	0.09	0.07	89.72	1.9	191	4.04	4722.41	3	3 months	4.85	116.7	3.55	112.2	73	4.69	50.9	0.74	58.4	8.37	115	3.21	118	4.97	132	4.3	11.7	350		0	97	96	1	0	0.9	1.75
36	73	0	1	1	0	0	0	1	1	0	15	3	1.69	1.2	0.09	0.07	89.72	1.9	191	4.04	4722.41	6	6 months	4.69	113.7	3.52	112.2	75	4.7	51.3	0.6	48	4.59	118	3.38	124	5.33	141	4.4	12.6	435		3	95	97	-2	0	1.2	2.25
36	73	0	1	1	0	0	0	1	1	0	15	3	1.69	1.2	0.09	0.07	89.72	1.9	191	4.04	4722.41	9	9 months	5.01	121.3	3.52	112.2	70	5.42	59.2	0.81	64.3	6.33	114	3.49	128	5.31	140	4.7	9.7	440		3	97	96	1	0	0.8	1.5
36	73	0	1	1	0	0	0	1	1	0	15	3	1.69	1.2	0.09	0.07	89.72	1.9	191	4.04	4722.41	12	12 months	4.81	116.5	3.49	111.5	73	5.95	65.1	0.87	69.5	7.86	108	2.65	97	4.24	112	4.61	11.8	455	0	1	97	97	0	0	1.1	1.75
37	72	0	2	3	0	0	0	1	0	0	15	3	4.42	4.44	2.17	0.73	117.96	5.7	430.4	20.78	2070.94	0	Baseline 1	4.02	115.2	3.26	122	81	5.54	69.7	0.99	79	5.5	87	1.94	76	2.71	78	5.9	8.9								0.1	0.25
37	72	0	2	3	0	0	0	1	0	0	15	3	4.42	4.44	2.17	0.73	117.96	5.7	430.4	20.78	2070.94	1	1 month	3.67	105.8	2.94	111.2	80	5.37	68.2	1.07	86.2																0.1	0.1
37	72	0	2	3	0	0	0	1	0	0	15	3	4.42	4.44	2.17	0.73	117.96	5.7	430.4	20.78	2070.94	3	3 months	4.04	116.5	3.22	121.6	80	4.8	61	0.85	68.7	5.7	90	1.7	66	3.01	86	6	8.7								0.1	0.25
37	72	0	2	3	0	0	0	1	0	0	15	3	4.42	4.44	2.17	0.73	117.96	5.7	430.4	20.78	2070.94	6	6 months	3.54	102.2	2.95	111.6	83	5.49	69.7	1.1	88.6	5.66	89	1.77	69	2.87	82	5.4	9.6								0.1	0.25
37	72	0	2	3	0	0	0	1	0	0	15	3	4.42	4.44	2.17	0.73	117.96	5.7	430.4	20.78	2070.94	9	9 months	3.81	112.1	3.06	115	80	4.72	59.9	1.05	84.7	5.42	85.5	1.88	73.7	2.78	79.7	5.5	8.2								0.1	0.25
37	72	0	2	3	0	0	0	1	0	0	15	3	4.42	4.44	2.17	0.73	117.96	5.7	430.4	20.78	2070.94	12	12 months	3.59	104.5	2.92	111.4	81	4.62	59.1	1	81.3	5.32	84	1.81	70	2.62	75	5.58	10.1								0.1	0
46	81	1	2	2	0	0	0	1	0	0	15	3	4.63	3.03	0.48	0.31	101.82	2.83	432.77	12.02	3601.2	0	Baseline 1	2.5	111	2.58	86.2	64	4.31	64.5	0.79	59.2	7.09	143	4.56	204	4.68	171	4.8	10.9	350		10	95	95	0	0	1.8	1.5
46	81	1	2	2	0	0	0	1	0	0	15	3	4.63	3.03	0.48	0.31	101.82	2.83	432.77	12.02	3601.2	1	1 month	2.53	112.3	1.46	79.6	58	3.82	57.3	0.72	53.8																0.3	0.25
46	81	1	2	2	0	0	0	1	0	0	15	3	4.63	3.03	0.48	0.31	101.82	2.83	432.77	12.02	3601.2	3	3 months	2.8	125.8	1.54	84.9	55	3.96	59.7	0.74	55.6	6.59	133	3.56	158	4.75	174	4.7	10.1	380		8	96	96	0	0	0.9	0.75
46	81	1	2	2	0	0	0	1	0	0	15	3	4.63	3.03	0.48	0.31	101.82	2.83	432.77	12.02	3601.2	6	6 months	2.64	118.5	1.56	85.8	59	4.27	64.4	0.79	59	6.03	121	3.44	153	3.67	134	5	10.8	280		9	96	76	20	0	1.7	1.25
46	81	1	2	2	0	0	0	1	0	0	15	3	4.63	3.03	0.48	0.31	101.82	2.83	432.77	12.02	3601.2	9	9 months	2.81	126.2	1.52	83.9	54	4.42	66.7	0.82	61.8	7.72	155	4.75	211	5.38	197	5.37	10	350	0	7	95	91	4	1	1.3	1.5
46	81	1	2	2	0	0	0	1	0	0	15	3	4.63	3.03	0.48	0.31	101.82	2.83	432.77	12.02	3601.2	12	12 months	2.97	133.4	1.6	88	54	4.4	66.5	0.83	62.3	7.82	157	4.66	207	5.41	198	5.14	11.2	355		7	96	93	3	0	0.6	0.75
49	89	1	2	2	1	0	1	1	1	0	14	3	6.07	2.92	0.25	0.18	144.56	3.15	663.04	14.45	4587.53	0	Baseline 1	1.51	77.5	0.58	37.4	39	1.3	21	0.35	27.2	6.57	136	4.97	219	5.48	203	5.2	8.4								3.2	3
49	89	1	2	2	1	0	1	1	1	0	14	3	6.07	2.92	0.25	0.18	144.56	3.15	663.04	14.45	4587.53	1	1 month	1.5	77.8	0.53	34.2	35			0.18	14.4																3.6	4
49	89	1	2	2	1	0	1	1	1	0	14	3	6.07	2.92	0.25	0.18	144.56	3.15	663.04	14.45	4587.53	3	3 months	1.86	96.2	0.59	38.2	32	1.46	24	0.44	34.9	5.78	120	4.67	200	4.81	179	5.5	8.2								2.7	2.75
49	89	1	2	2	1	0	1	1	1	0	14	3	6.07	2.92	0.25	0.18	144.56	3.15	663.04	14.45	4587.53	6	6 months	1.64	85	0.59	38.2	36	1.39	22.8	0.42	33.5	6.31	131	4.42	189	4.92	183	5	8.2								2.4	3.25
49	89	1	2	2	1	0	1	1	1	0	14	3	6.07	2.92	0.25	0.18	144.56	3.15	663.04	14.45	4587.53	9	9 months	1.88	97.4	0.61	39.8	33	1.32	21.7	0.4	32	6.77	140	4.76	204	5.26	195	5.29	9.9	210	2	7	91	85	6	2	1.7	1.5
49	89	1	2	2	1	0	1	1	1	0	14	3	6.07	2.92	0.25	0.18	144.56	3.15	663.04	14.45	4587.53	12	12 months	1.77	92.9	0.53	35.1	30	1.42	23.6	0.4	32.5	8.85	183	7.05	299	7.57	281										2.1	2
50	73	1	1	1	0	1	1	1	1	0	15	3	18.8	4.03	0.17	0.11	460.82	7.13	1212.84	18.77	6463	0	Baseline 1	2.32	86.6	1.01	45	43					8.88	168	6.84	312	7.8	275	4.2	8.2	280		7	92	88	4	0	4.25	5
50	73	1	1	1	0	1	1	1	1	0	15	3	18.8	4.03	0.17	0.11	460.82	7.13	1212.84	18.77	6463	1	1 month	2.64	99.6	0.86	39	33
50	73	1	1	1	0	1	1	1	1	0	15	3	18.8	4.03	0.17	0.11	460.82	7.13	1212.84	18.77	6463	3	3 months	2.48	92.5	0.81	36.2	33					7.56	143	6.09	278	6.26	221										4	4.25
50	73	1	1	1	0	1	1	1	1	0	15	3	18.8	4.03	0.17	0.11	460.82	7.13	1212.84	18.77	6463	6	6 months
50	73	1	1	1	0	1	1	1	1	0	15	3	18.8	4.03	0.17	0.11	460.82	7.13	1212.84	18.77	6463	9	9 months	2.45	92.1	0.88	39.6	36
50	73	1	1	1	0	1	1	1	1	0	15	3	18.8	4.03	0.17	0.11	460.82	7.13	1212.84	18.77	6463	12	12 months	2.22	83.6	0.73	33	33
52	73	1	1	1	0	0	1	1	0	0	15	3	26.74	3.79	0.14	0.09	220.37	5.51	710.98	17.78	4004.19	0	Baseline 1	2.5	91.1	1.26	54.9	50	1.2	15.8	0.28	20.3	5.62	104	2.94	131	4.05	141			385		1	98	94	4	0	1.6	2.5
52	73	1	1	1	0	0	1	1	0	0	15	3	26.74	3.79	0.14	0.09	220.37	5.51	710.98	17.78	4004.19	1	1 month	2.73	99.5	1.31	57.1	48	1.44	19	0.34	24.1																1.7	3
52	73	1	1	1	0	0	1	1	0	0	15	3	26.74	3.79	0.14	0.09	220.37	5.51	710.98	17.78	4004.19	3	3 months	2.54	92.7	1.28	56	50	1.7	22.5	0.4	28.6	5.68	105	2.96	132	3.68	128	5	9	320		4	92	89	3	0	1.7	2.25
52	73	1	1	1	0	0	1	1	0	0	15	3	26.74	3.79	0.14	0.09	220.37	5.51	710.98	17.78	4004.19	6	6 months	2.64	96.3	1.18	51.4	45	1.75	23.1	0.43	30.6	5.53	102	2.85	127	4.21	146	5.1	9.6	310	0	2	96	91	5	0	1.3	2.25
52	73	1	1	1	0	0	1	1	0	0	15	3	26.74	3.79	0.14	0.09	220.37	5.51	710.98	17.78	4004.19	9	9 months	2.76	101.7	1.28	56.4	46	1.9	25.2	0.46	33.4	5.86	108	3.03	134	4.16	144	5.14	10.4	390	0	3	97	91	6	0	0.7	2
52	73	1	1	1	0	0	1	1	0	0	15	3	26.74	3.79	0.14	0.09	220.37	5.51	710.98	17.78	4004.19	12	12 months	2.94	108.3	1.47	64.9	50	1.41	18.7	0.33	23.9	3.96	73	1.01	45	2.07	72	4.97	10.9	365	0	3	95	91	4	0	1.2	2
53	70	0	3	2	2	0	1	1	1	1	15	3	4.65	2.97	0.21	0.16	162.03	3.3	656.09	13.35	4913.91	0	Baseline 1	4.09	98	1.95	61	48	4.9	52.6	0.72	55.9	8.66	120	4.93	187	6.05	163			560	0	4	97	97	0	0	1.1	1.25
53	70	0	3	2	2	0	1	1	1	1	15	3	4.65	2.97	0.21	0.16	162.03	3.3	656.09	13.35	4913.91	1	1 month	4.39	105.8	1.84	58	42	5.36	58	0.79	61.8
53	70	0	3	2	2	0	1	1	1	1	15	3	4.65	2.97	0.21	0.16	162.03	3.3	656.09	13.35	4913.91	3	3 months	3.65	88	1.53	48	42	4.07	44.1	0.66	51.9	8.64	120	4.69	177	5.76	155	4.55	10.6	560	0	4	96	93	3	0	1.1	1.25
53	70	0	3	2	2	0	1	1	1	1	15	3	4.65	2.97	0.21	0.16	162.03	3.3	656.09	13.35	4913.91	6	6 months	3.88	93.6	1.36	42.7	35	3.06	33.2	0.53	41.3	8.24	114	4.32	163	5.54	149	4.6	10.8	490	0	6	96	93	3	0	1.3	1.25
53	70	0	3	2	2	0	1	1	1	1	15	3	4.65	2.97	0.21	0.16	162.03	3.3	656.09	13.35	4913.91	9	9 months
53	70	0	3	2	2	0	1	1	1	1	15	3	4.65	2.97	0.21	0.16	162.03	3.3	656.09	13.35	4913.91	12	12 months	3.92	94.4	1.57	49.4	40	4.31	46.7	0.66	51.7	8.75	121	4.02	151	5.65	152	4.52	9.89	500	0	4	95	93	2	0	1.6	1.75
65	65	0	1	0	1	0	1	1	1	0	0	0	0	0	0	0	0	0	0	0		0	Baseline 1	2.68	64.5	1.31	40.5	49	4.34	46.5	0.8	60.2	10.73	152	6.76	268	7.79	214	6	11.4	435	2	5	96	92	4	0	2.4	3.5
65	65	0	1	0	1	0	1	1	1	0	0	0	0	0	0	0	0	0	0	0		1	1 month	3.48	83.5	1.47	45.3	42	4.26	45	0.7	53.1																1.5	1.5
65	65	0	1	0	1	0	1	1	1	0	0	0	0	0	0	0	0	0	0	0		3	3 months	2.88	71	1.17	37.1	41	3.66	40.2	0.66	50.3	10.53	153	6.86	275	7.28	203	5.19	10.3								2.4	4
65	65	0	1	0	1	0	1	1	1	0	0	0	0	0	0	0	0	0	0	0		6	6 months
65	65	0	1	0	1	0	1	1	1	0	0	0	0	0	0	0	0	0	0	0		9	9 months
65	65	0	1	0	1	0	1	1	1	0	0	0	0	0	0	0	0	0	0	0		12	12 months
57	85	1	3	2	2	1	0	1	0	1	15	3	9.05	5.24	1.14	0.55	246.97	7.75	683.06	21.43	3188.15	0	Baseline 1	1.42	66.1	1.1	63.2	77	2.85	43.9	0.84	64.7	3.34	67	1.96	85	2.63	96										0.9	1
57	85	1	3	2	2	1	0	1	0	1	15	3	9.05	5.24	1.14	0.55	246.97	7.75	683.06	21.43	3188.15	1	1 month	1.28	59.6	1	57.2	78	2.99	46.1	0.88	67.3																0.9	1
57	85	1	3	2	2	1	0	1	0	1	15	3	9.05	5.24	1.14	0.55	246.97	7.75	683.06	21.43	3188.15	3	3 months	1.28	59.6	0.89	51.2	70	2.43	37.6	0.93	71.4	4.27	86	2.86	124	3.85	141	5.3	9.7	345	0	6	94	89	5	0	2.5	3
57	85	1	3	2	2	1	0	1	0	1	15	3	9.05	5.24	1.14	0.55	246.97	7.75	683.06	21.43	3188.15	6	6 months	1.57	73.1	1.17	67.2	75	2.85	43.9	0.86	65.8	3.72	75	2.34	101	2.44	89	5.07	9.66								1.2	1.5
57	85	1	3	2	2	1	0	1	0	1	15	3	9.05	5.24	1.14	0.55	246.97	7.75	683.06	21.43	3188.15	9	9 months	1.61	75.9	0.93	54.2	58	1.09	17	0.24	18.7	3.65	74	2.4	104	3.43	126										0.7	0.75
57	85	1	3	2	2	1	0	1	0	1	15	3	9.05	5.24	1.14	0.55	246.97	7.75	683.06	21.43	3188.15	12	12 months	1.35	63.8	0.99	57.7	73	1.58	24.6	0.66	51	4.92	99	3.48	151	4.29	157	5.29	10.3								0.8	0.5
60	80	0	2	2	1	0	1	1	1	0	11	3	12.371	3.24	0.46	0.28	107.1	3.02	631.9	17.8	3550.42	0	Baseline 1	3.57	98.5	1.95	72.3	55	1.87	23.2	0.4	33.5	4.46	65	3.1	111	3.81	103										1.3	1.75
60	80	0	2	2	1	0	1	1	1	0	11	3	12.371	3.24	0.46	0.28	107.1	3.02	631.9	17.8	3550.42	1	1 month	3.47	95.8	2.1	77.7	60	1.98	24.5	0.41	34.6																1.7	2.5
60	80	0	2	2	1	0	1	1	1	0	11	3	12.371	3.24	0.46	0.28	107.1	3.02	631.9	17.8	3550.42	3	3 months	3.61	100.2	2.09	78.1	58	2.12	26.5	0.43	36.4	5.8	85	2.58	92	3.68	99	4.35	10.6								1.9	1.75
60	80	0	2	2	1	0	1	1	1	0	11	3	12.371	3.24	0.46	0.28	107.1	3.02	631.9	17.8	3550.42	6	6 months	2.85	84.6	2.02	80.6	71	1.5	19.9	0.33	28.6	5.3	77	2.53	92	3.4	94										2.4	2.75
60	80	0	2	2	1	0	1	1	1	0	11	3	12.371	3.24	0.46	0.28	107.1	3.02	631.9	17.8	3550.42	9	9 months
60	80	0	2	2	1	0	1	1	1	0	11	3	12.371	3.24	0.46	0.28	107.1	3.02	631.9	17.8	3550.42	12	12 months
66	84	0	1	0	0	0	1	1	0	0	11	3	3.521	2.35	0.14	0.11	90.22	1.91	603.59	12.78	4722.7	0	Baseline 1	2.29	71.3	1.06	45.5	47	1.65	22.9	0.35	31	7.59	118	5.59	197	5.74	158										1.6	2
66	84	0	1	0	0	0	1	1	0	0	11	3	3.521	2.35	0.14	0.11	90.22	1.91	603.59	12.78	4722.7	1	1 month	2.54	79.1	1.13	48.2	44	1.81	25.1	0.36	31.8																0.8	1.5
66	84	0	1	0	0	0	1	1	0	0	11	3	3.521	2.35	0.14	0.11	90.22	1.91	603.59	12.78	4722.7	3	3 months	2.17	67.6	0.92	39.4	43	1.68	23.4	0.39	34.9	8.08	126	6.11	216	6.74	186	5.05	10.4								2.1	3.25
66	84	0	1	0	0	0	1	1	0	0	11	3	3.521	2.35	0.14	0.11	90.22	1.91	603.59	12.78	4722.7	6	6 months	1.84	55.2	0.86	35.5	47	1.62	21.8	0.4	35.7	6.51	99	5.06	177	5.44	148	5.3	10.9								2.7	3
66	84	0	1	0	0	0	1	1	0	0	11	3	3.521	2.35	0.14	0.11	90.22	1.91	603.59	12.78	4722.7	9	9 months	2.23	67.6	0.86	36	39	1.75	23.8	0.45	40.5	8.13	123	6.1	212	6.87	187
66	84	0	1	0	0	0	1	1	0	0	11	3	3.521	2.35	0.14	0.11	90.22	1.91	603.59	12.78	4722.7	12	12 months
71	69	0	1	1	0	0	1	1	1	0	15	3	7.154	7.87	1.88	1.35	454.93	12.58	1045.59	28.9	3630.17	0	Baseline 1	2.84	80.2	1.79	65.6	63	5	62	0.89	70.1	7.41	117	4.67	187	5.89	170	4.9	10.2	450	1	6	97	96	1	0	2.6	4
71	69	0	1	1	0	0	1	1	1	0	15	3	7.154	7.87	1.88	1.35	454.93	12.58	1045.59	28.9	3630.17	1	1 month	2.95	83.4	1.82	66.5	62	4.87	60.3	0.83	65.1																1.4	1
71	69	0	1	1	0	0	1	1	1	0	15	3	7.154	7.87	1.88	1.35	454.93	12.58	1045.59	28.9	3630.17	3	3 months	2.88	81.3	1.7	62.3	59	4.84	59.9	0.99	77.7	6.52	103	3.74	150	4.02	116	5.17	11.1	450	1	7	96	95	1	0	2.6	2.75
71	69	0	1	1	0	0	1	1	1	0	15	3	7.154	7.87	1.88	1.35	454.93	12.58	1045.59	28.9	3630.17	6	6 months	2.5	70.6	1.59	58.1	63	5.27	65.2	1.05	82.2	2.7	43	0.14	6	0.65	19	4.9	11.5	450	0	5	95	93	2	0	2.1	1.75
71	69	0	1	1	0	0	1	1	1	0	15	3	7.154	7.87	1.88	1.35	454.93	12.58	1045.59	28.9	3630.17	9	9 months	2.44	68.8	1.62	59.4	67											4.42	11								0.9	1
71	69	0	1	1	0	0	1	1	1	0	15	3	7.154	7.87	1.88	1.35	454.93	12.58	1045.59	28.9	3630.17	12	12 months	2.47	70	1.52	56	58	3.62	45.1	0.58	46.1	7.8	123	5.26	210	6	173	5	11.7								1.9	2.5
73	69	0	1	0	0	1	0	1	0	0	15	3	19.473	3.13	0.8	0.42	100.13	3.86	300.17	11.57	2594.21	0	Baseline 1	2.47	63.7	2.44	81.6	99	6.76	77.3	1.48	115.4	5.36	79	2.74	107	3.61	100										0.6	1
73	69	0	1	0	0	1	0	1	0	0	15	3	19.473	3.13	0.8	0.42	100.13	3.86	300.17	11.57	2594.21	1	1 month
73	69	0	1	0	0	1	0	1	0	0	15	3	19.473	3.13	0.8	0.42	100.13	3.86	300.17	11.57	2594.21	3	3 months	3.76	97	2.97	99	79	6.46	74	1.36	106
73	69	0	1	0	0	1	0	1	0	0	15	3	19.473	3.13	0.8	0.42	100.13	3.86	300.17	11.57	2594.21	6	6 months	3.66	94.7	3.01	101.5	82	4.73	54.5	0.94	74.2																0.7	2.25
73	69	0	1	0	0	1	0	1	0	0	15	3	19.473	3.13	0.8	0.42	100.13	3.86	300.17	11.57	2594.21	9	9 months
73	69	0	1	0	0	1	0	1	0	0	15	3	19.473	3.13	0.8	0.42	100.13	3.86	300.17	11.57	2594.21	12	12 months
74	77	0	2	2	1	0	0	1	1	0	15	3	4.93	3.24	0.49	0.31	100.92	2.87	587.11	16.72	3511.5	0	Baseline 1	4.09	103	2.39	80.4	59	3.34	38.1	0.65	53.2	6.66	92	2.87	102	4.15	110	5	10.4	355	0	5	95	88	7	0	0.9	1.25
74	77	0	2	2	1	0	0	1	1	0	15	3	4.93	3.24	0.49	0.31	100.92	2.87	587.11	16.72	3511.5	1	1 month	3.74	94.2	2.15	72.3	58	2.94	33.6	0.56	46																1.5	1.5
74	77	0	2	2	1	0	0	1	1	0	15	3	4.93	3.24	0.49	0.31	100.92	2.87	587.11	16.72	3511.5	3	3 months	3.42	85.6	2.14	71.7	63	2.9	32.8	0.57	46.9	6.24	86	2.56	90	3.87	102	4.6	10.8	152	0	4	94	89	5		1	0.75
74	77	0	2	2	1	0	0	1	1	0	15	3	4.93	3.24	0.49	0.31	100.92	2.87	587.11	16.72	3511.5	6	6 months	3.76	95.5	2.26	76.7	60	3.22	37	0.63	52.2	6.45	89	2.79	99	4.17	110	4.6	10.2	180	0	3	95	89	6	0	0.9	1
74	77	0	2	2	1	0	0	1	1	0	15	3	4.93	3.24	0.49	0.31	100.92	2.87	587.11	16.72	3511.5	9	9 months	3.65	92.7	2.23	75.7	61	2.41	27.6	0.49	40.7	6.42	89	2.58	91	2.92	103	4.66	10.4	315	0	3	95	89	6	0	1.6	2.25
74	77	0	2	2	1	0	0	1	1	0	15	3	4.93	3.24	0.49	0.31	100.92	2.87	587.11	16.72	3511.5	12	12 months	3.49	87	2.26	76	65	4.08	46	0.73	60	6.38	89	2.9	102	4.64	121	4.9	8.8	350	0	10	90	84	6	0	1	1
76	78	0	2	2	0	0	1	1	1	0	15	3	28.5	7.42	1.31	0.74	553.54	11.06	1715.51	34.29	5004.47	0	Baseline 1	2.94	78	1.74	61.9	59					10.45	150	7.44	267	9.41	252	4.18	9.88								1.1	2
76	78	0	2	2	0	0	1	1	1	0	15	3	28.5	7.42	1.31	0.74	553.54	11.06	1715.51	34.29	5004.47	1	1 month	3.05	78.5	1.94	67	64																				2.4	3.25
76	78	0	2	2	0	0	1	1	1	0	15	3	28.5	7.42	1.31	0.74	553.54	11.06	1715.51	34.29	5004.47	3	3 months	3.29	84.6	2.01	69.1	61					6.44	90	3.02	107	4.2	111	4.8	9.3								1	2
76	78	0	2	2	0	0	1	1	1	0	15	3	28.5	7.42	1.31	0.74	553.54	11.06	1715.51	34.29	5004.47	6	6 months	2.41	62.5	1.15	40.1	48											4.6	9.4								1.67	2.5
76	78	0	2	2	0	0	1	1	1	0	15	3	28.5	7.42	1.31	0.74	553.54	11.06	1715.51	34.29	5004.47	9	9 months	2.7	70	1.55	53.9	57					8.56	120	5.85	206	6.59	174	4.6	9.8								1.12	2
76	78	0	2	2	0	0	1	1	1	0	15	3	28.5	7.42	1.31	0.74	553.54	11.06	1715.51	34.29	5004.47	12	12 months	3.12	86	1.94	72	62											4.8	8.9								1.3	1.75
77	75	1	1	1	0	0	1	1	0	0	15	3	1.381	3.39	0.4	0.17	123.18	4.24	441.59	15.18	2908.54	0	Baseline 1	2.64	107.1	1.57	77	59	3.37	47.5	0.83	59.5																2.5	2.25
77	75	1	1	1	0	0	1	1	0	0	15	3	1.381	3.39	0.4	0.17	123.18	4.24	441.59	15.18	2908.54	1	1 month	2.57	103.9	1.59	77.9	62	3.88	54.8	0.89	64																3.9	3.25
77	75	1	1	1	0	0	1	1	0	0	15	3	1.381	3.39	0.4	0.17	123.18	4.24	441.59	15.18	2908.54	3	3 months	2.42	99.2	1.38	68.5	57	3.5	49.7	0.92	66.7	4.99	98	2.82	128	3.54	128										1.4	1.75
77	75	1	1	1	0	0	1	1	0	0	15	3	1.381	3.39	0.4	0.17	123.18	4.24	441.59	15.18	2908.54	6	6 months																									0	0
77	75	1	1	1	0	0	1	1	0	0	15	3	1.381	3.39	0.4	0.17	123.18	4.24	441.59	15.18	2908.54	9	9 months	2.37	96.9	1.47	72.9	62	1.85	26.3	0.37	26.7	7.81	153	5.08	231	6.64	240	4.5	12.6								0.89	1
77	75	1	1	1	0	0	1	1	0	0	15	3	1.381	3.39	0.4	0.17	123.18	4.24	441.59	15.18	2908.54	12	12 months	2.38	97	1.54	76	65	4	57	1	73	6.85	134	4.44	102	6.02	217	4.65	13.1								2.9	2.25
78	83	0	2	3	0	1	0	1	0	0	15	3	4.39	2.63	0.32	0.23	99.89	3.19	297.29	9.49	3131.87	0	Baseline 1	4.8	131.7	3.42	129.9	71	5.76	71.1	0.89	77.2	6.9	99	2.46	85	3.31	88	4.97	10.9	530	0	2	98	96	2	0	0	0
78	83	0	2	3	0	1	0	1	0	0	15	3	4.39	2.63	0.32	0.23	99.89	3.19	297.29	9.49	3131.87	1	1 month	4.47	122.9	3.26	122.1	73	4.88	60.6	0.81	70.5																0.5	0.75
78	83	0	2	3	0	1	0	1	0	0	15	3	4.39	2.63	0.32	0.23	99.89	3.19	297.29	9.49	3131.87	3	3 months	4.4	121	3.23	121	73	4.9	60.7	0.81	70.5																0	0
78	83	0	2	3	0	1	0	1	0	0	15	3	4.39	2.63	0.32	0.23	99.89	3.19	297.29	9.49	3131.87	6	6 months	4.32	117.8	3.19	119	74	4.91	60.7	0.82	71.5	6.14	87	1.2	41	3.31	87	4.9	11.9	545	0	2	97	85	12	0	0.6	1
78	83	0	2	3	0	1	0	1	0	0	15	3	4.39	2.63	0.32	0.23	99.89	3.19	297.29	9.49	3131.87	9	9 months	4.72	133	3.35	129	71	6.18	79	0.99	87																0.5	0.75
78	83	0	2	3	0	1	0	1	0	0	15	3	4.39	2.63	0.32	0.23	99.89	3.19	297.29	9.49	3131.87	12	12 months	3.93	104	2.94	110	75	5.92	73	1.01	88	6.57	93	2.4	82	4.24	111	5.2	9.9	470	0	1	98	92	6	0	0.7	1.25
80	79	0	2	2	0	0	0	1	0	0	15	3	3.02	3.1	0.9	0.5	95.96	3.17	432.65	14.27	3031.08	0	Baseline 1	3.49	106.3	2.35	96.3	67	6.1	82.2	1.19	101.8	6.47	102	3.11	115	4.88	137	5.3	11.2	460	0	0	98	97	1	0	0.3	0.25
80	79	0	2	2	0	0	0	1	0	0	15	3	3.02	3.1	0.9	0.5	95.96	3.17	432.65	14.27	3031.08	1	1 month	3.37	102.7	2.33	95.5	69	5.34	71.9	1.05	89.8																0.4	0.5
80	79	0	2	2	0	0	0	1	0	0	15	3	3.02	3.1	0.9	0.5	95.96	3.17	432.65	14.27	3031.08	3	3 months	3.19	98	2.24	92.9	70	5.15	70.1	1.1	95.1	7.28	115	3.97	145	5.44	153	5.13	12.1	508	0	0	96	93	3	0	0.5	0.5
80	79	0	2	2	0	0	0	1	0	0	15	3	3.02	3.1	0.9	0.5	95.96	3.17	432.65	14.27	3031.08	6	6 months	3.3	101	2.23	92	68	5.74	78	1.21	104	6	95	2.88	106	4.34	122	4.6	13	508	0	0	97	96	1	0	0.3	0.25
80	79	0	2	2	0	0	0	1	0	0	15	3	3.02	3.1	0.9	0.5	95.96	3.17	432.65	14.27	3031.08	9	9 months	3.31	100	2.33	95	70	5.57	75	1.09	94	6.31	98	2.91	106	4.72	132	4.9	13.3	490	0	0	96	96	0	0	0.3	0
80	79	0	2	2	0	0	0	1	0	0	15	3	3.02	3.1	0.9	0.5	95.96	3.17	432.65	14.27	3031.08	12	12 months	2.99	92	2.22	92	74	5.68	77	1.19	102	6.23	98	4.11	150	4.53	127	4.5	13.5	475	0	0	97	96	1	0	0.2	0
81	83	0	2	2	0	0	0	1	0	0	15	3	13.14	4.71	0.49	0.34	272.91	6.6	823.98	19.93	4133.6	0	Baseline 1	3.65	102.8	2.6	99.6	71	4.88	61.9	0.82	71.3	6.36	93	2.76	97	4.31	116			475	0	3	95	88	7	0	0.7	2
81	83	0	2	2	0	0	0	1	0	0	15	3	13.14	4.71	0.49	0.34	272.91	6.6	823.98	19.93	4133.6	1	1 month	2.97	83.8	2.68	102.4	90	6.04	76.6	1.02	88																0.6	0.5
81	83	0	2	2	0	0	0	1	0	0	15	3	13.14	4.71	0.49	0.34	272.91	6.6	823.98	19.93	4133.6	3	3 months	3.63	102.1	2.6	99.5	72	5.38	68	0.87	75.6																0.5	0.75
81	83	0	2	2	0	0	0	1	0	0	15	3	13.14	4.71	0.49	0.34	272.91	6.6	823.98	19.93	4133.6	6	6 months	3.37	95	2.33	89.1	69	5.74	72.7	0.92	79.9																0.56	0.75
81	83	0	2	2	0	0	0	1	0	0	15	3	13.14	4.71	0.49	0.34	272.91	6.6	823.98	19.93	4133.6	9	9 months	3.15	90	2.76	107	81	5.97	77	0.94	82	7.58	112	5.26	185	7	189			350	0	2	97	89	8	0	0.3	0.25
81	83	0	2	2	0	0	0	1	0	0	15	3	13.14	4.71	0.49	0.34	272.91	6.6	823.98	19.93	4133.6	12	12 months	3.02	87	2.68	106	73	5.66	73	0.88	77	6.91	103	3.15	110	4.94	133	5.62	11.2	420	0	2	96	95	1	0	0.3	0.25
82	83	1	3	2	2	0	0	0	0	1	15	3	21.19	5.2	3.35	0.82	152.27	7.44	393.15	19.22	2045.71	0	Baseline 1	1.57	88.4	1.45	103.1	93	3.72	58.8	1.26	94.6	3.24	74	1.81	85.7	2.07	81.6	4.5	11.9								0.01	0
82	83	1	3	2	2	0	0	0	0	1	15	3	21.19	5.2	3.35	0.82	152.27	7.44	393.15	19.22	2045.71	1	1 month	1.61	90.8	1.33	94.5	83	3.31	57.2	1.09	82.5																0.7	0.5
82	83	1	3	2	2	0	0	0	0	1	15	3	21.19	5.2	3.35	0.82	152.27	7.44	393.15	19.22	2045.71	3	3 months	1.66	93.6	1.26	89.8	76	2.79	48	0.89	67	4.34	99	2.8	133	3.33	131	4.4	10.6								0.8	1
82	83	1	3	2	2	0	0	0	0	1	15	3	21.19	5.2	3.35	0.82	152.27	7.44	393.15	19.22	2045.71	6	6 months	1.8	101.3	1.51	107.3	84	2.97	51.3	0.93	70	3.44	79	1.96	93	2.35	93	4.5	12.9	455	0	3	96	94	2	0	0.1	0.25
82	83	1	3	2	2	0	0	0	0	1	15	3	21.19	5.2	3.35	0.82	152.27	7.44	393.15	19.22	2045.71	9	9 months	1.75	92	1.33	87	76	3.69	61	1.07	81																0	0
82	83	1	3	2	2	0	0	0	0	1	15	3	21.19	5.2	3.35	0.82	152.27	7.44	393.15	19.22	2045.71	12	12 months	1.56	83	1.24	83	80	3.06	51	1.04	79																2.4	3
90	79	1	1	1	0	0	0	1	0	0	15	3	13.42	5.74	1.38	0.65	269.75	8.24	831.28	25.39	3274.61	0	Baseline 1	2.85	114.2	1.95	94.8	68	5.13	71.9	1	74.3	6.17	116	3.25	141	3.53	124	4.8	10.9								0.7	1.25
90	79	1	1	1	0	0	0	1	0	0	15	3	13.42	5.74	1.38	0.65	269.75	8.24	831.28	25.39	3274.61	1	1 month	2.82	111	1.94	92	67	6.47	90	1.23	92																0.4	0.5
90	79	1	1	1	0	0	0	1	0	0	15	3	13.42	5.74	1.38	0.65	269.75	8.24	831.28	25.39	3274.61	3	3 months	2.7	106	2	95	74	6.38	88	1.19	89	5.65	105	2.92	126			4.8	11.3								0.4	1
90	79	1	1	1	0	0	0	1	0	0	15	3	13.42	5.74	1.38	0.65	269.75	8.24	831.28	25.39	3274.61	6	6 months	2.56	101	1.89	90	74	5.92	82	1.2	89	5.55	103	2.83	122	3.97	139	5	11.3	280	0	3	95	95	0	1	0.5	1.25
90	79	1	1	1	0	0	0	1	0	0	15	3	13.42	5.74	1.38	0.65	269.75	8.24	831.28	25.39	3274.61	9	9 months	2.38	95	1.86	89	77	5.99	84	1.21	91	5.51	103	2.92	125	3.78	132	5.3	10.4								0.4	1
90	79	1	1	1	0	0	0	1	0	0	15	3	13.42	5.74	1.38	0.65	269.75	8.24	831.28	25.39	3274.61	12	12 months	2.73	108	1.91	92	70	5.86	82	1.19	89	6.13	114	3.36	144	4.04	141	4.4	12.4	240	1	2	96	95	1	1	0.5	1
92	73	0	2	2	1	0	1	1	1	0	15	3	7.46	4.71	0.31	0.22	283.12	6.56	920.54	21.34	4313.39	0	Baseline 1	2.89	80.7	1.64	59.9	57	2.8	34.9	0.58	46.8	5.76	89	2.81	108	3.89	110	5.1	9.2
92	73	0	2	2	1	0	1	1	1	0	15	3	7.46	4.71	0.31	0.22	283.12	6.56	920.54	21.34	4313.39	1	1 month	3.01	84.6	1.93	71.3	64	2.54	31.6	0.47	38.2																1.6	1.75
92	73	0	2	2	1	0	1	1	1	0	15	3	7.46	4.71	0.31	0.22	283.12	6.56	920.54	21.34	4313.39	3	3 months	2.84	80	1.69	63	60	4.03	50	0.72	59																1.8	2
92	73	0	2	2	1	0	1	1	1	0	15	3	7.46	4.71	0.31	0.22	283.12	6.56	920.54	21.34	4313.39	6	6 months	2.63	74	1.6	60	61	3.42	43	0.65	53	6.67	103	3.86	147	5.43	153	5.1	10.9								2.9	4
92	73	0	2	2	1	0	1	1	1	0	15	3	7.46	4.71	0.31	0.22	283.12	6.56	920.54	21.34	4313.39	9	9 months	2.55	72	1.53	57	60	3.28	41	0.72	59							5.1	10.9								2.5	2.75
92	73	0	2	2	1	0	1	1	1	0	15	3	7.46	4.71	0.31	0.22	283.12	6.56	920.54	21.34	4313.39	12	12 months	2.5	71	1.51	56	60	2.53	32	0.68	56	6.56	101	3.65	139	4.92	138			420	5	7	94	93	1	0	2.9	3
94	71	1	2	1	2	0	1	1	1	0	15	3	3.64	3.27	0.23	0.17	203.63	4.07	768.34	15.35	5014.82	0	Baseline 1	2.18	76	1.2	50	55	3.99	51	0.76	53	3.66	67	1.31	59	3.51	121	5	10	455		2	95	94	1		1.5	0.75
94	71	1	2	1	2	0	1	1	1	0	15	3	3.64	3.27	0.23	0.17	203.63	4.07	768.34	15.35	5014.82	1	1 month	2.43	84	1.13	47	47	2.81	36	0.6	43
94	71	1	2	1	2	0	1	1	1	0	15	3	3.64	3.27	0.23	0.17	203.63	4.07	768.34	15.35	5014.82	3	3 months	2.04	71	1.04	43	51	2.81	36	0.6	43	7.26	131	4.74	211	5.83	199	5.2	9.4								2.4	1.75
94	71	1	2	1	2	0	1	1	1	0	15	3	3.64	3.27	0.23	0.17	203.63	4.07	768.34	15.35	5014.82	6	6 months	2.26	78	1.17	48	52	3.01	38	0.61	43							4.8	8.5								1.5	1.5
94	71	1	2	1	2	0	1	1	1	0	15	3	3.64	3.27	0.23	0.17	203.63	4.07	768.34	15.35	5014.82	9	9 months	2.55	89	1.07	44	42	3.45	44	0.67	47	7.28	131	5.02	223	6.05	207	5.1	10.9	345	0	4	94	90	4	0	2.7	2.5
94	71	1	2	1	2	0	1	1	1	0	15	3	3.64	3.27	0.23	0.17	203.63	4.07	768.34	15.35	5014.82	12	12 months	2.56	93	1.35	58	53	3.67	48	0.72	51	6.93	128	4.58	206	5.55	196	5.2	9.2	350	0	0	94	94	0	0	0.8	1.25
97	76	1	2	3	0	0	0	1	0	0	10	5	8.25	5.4	1.42	0.64	210.21	7.41	615.65	21.69	2837.79	0	Baseline 1	2.2	90	1.79	88.9	82	5.48	78	1.37	99.2	5.72	112	3	136	3.59	129	4.8	12.8	510	0	3	95	90	5	0	0.3	0.5
97	76	1	2	3	0	0	0	1	0	0	10	5	8.25	5.4	1.42	0.64	210.21	7.41	615.65	21.69	2837.79	1	1 month	2.54	104	1.79	89	71	5.33	76	1.25	91																0.3	0.75
97	76	1	2	3	0	0	0	1	0	0	10	5	8.25	5.4	1.42	0.64	210.21	7.41	615.65	21.69	2837.79	3	3 months	2.41	99	1.71	85	71	4.47	64	1.11	81	5.25	103	2.7	123	3.67	132			600	1	5	95	92	3	0	0.8	2
97	76	1	2	3	0	0	0	1	0	0	10	5	8.25	5.4	1.42	0.64	210.21	7.41	615.65	21.69	2837.79	6	6 months	2.22	92	1.56	78	70	5.25	75	1.17	85	4.68	92	3.01	136	3.32	120	5.3	11.9	385	0	2	96	94	2	0	0.5	0.75
97	76	1	2	3	0	0	0	1	0	0	10	5	8.25	5.4	1.42	0.64	210.21	7.41	615.65	21.69	2837.79	9	9 months	2.31	96	1.62	81	70	5.41	77	1.24	90	5.21	102	2.6	117	3.38	122	5.2	10.4	465	0	1	95	95	0	0	0.4	0.25
97	76	1	2	3	0	0	0	1	0	0	10	5	8.25	5.4	1.42	0.64	210.21	7.41	615.65	21.69	2837.79	12	12 months	2.15	79	1.56	76	73	4.96	76	1.23	89	4.89	96	2.61	118	3.15	114	5.16	12.3	520	0	0	98	94	4	0	1.1	1.5
102	72	1	3	2	2	0	0	1	0	0	10	5	6.1	2.45	0.17	0.14	140.91	3.22	394.75	9.01	4379.79	0	Baseline 1	2.35	89	1.78	81	76	6.92	94	1.5	106	4.41	84	1.64	76	2.64	94	4.7	10.1								2.4	3.25
102	72	1	3	2	2	0	0	1	0	0	10	5	6.1	2.45	0.17	0.14	140.91	3.22	394.75	9.01	4379.79	1	1 month	2.29	88	1.73	80	76	5.37	73	1.12	80							4.7	10.1								1.77	3
102	72	1	3	2	2	0	0	1	0	0	10	5	6.1	2.45	0.17	0.14	140.91	3.22	394.75	9.01	4379.79	3	3 months	2.42	93	1.75	80	72	6.26	85	1.3	93	6.66	127	4.78	218	5.19	184
102	72	1	3	2	2	0	0	1	0	0	10	5	6.1	2.45	0.17	0.14	140.91	3.22	394.75	9.01	4379.79	6	6 months	1.91	73	1.52	70	80	7.04	96	1.46	104	7.66	146	6.15	281	7.27	259	5.1	9.3								3.9	4.5
102	72	1	3	2	2	0	0	1	0	0	10	5	6.1	2.45	0.17	0.14	140.91	3.22	394.75	9.01	4379.79	9	9 months	2.03	70	1.55	70	73	6.15	90	1.28	93	6.25	120	3.9	178	4.86	173	4.1	11.1
102	72	1	3	2	2	0	0	1	0	0	10	5	6.1	2.45	0.17	0.14	140.91	3.22	394.75	9.01	4379.79	12	12 months	2.08	80	1.54	71	74	6.41	87	1.36	97	4.46	85	2.17	99	3.06	109										2.8	4.25
103	73	0	2	3	0	0	1	1	0	0	10	5	29.73	7.84	2.41	1.24	402.45	13.71	915.12	31.18	2935.01	0	Baseline 1	3.27	89	2.1	75	64	7.2	87	1.48	119	5.92	91	2.78	107	4.23	119	5.6	9								0.1	0.25
103	73	0	2	3	0	0	1	1	0	0	10	5	29.73	7.84	2.41	1.24	402.45	13.71	915.12	31.18	2935.01	1	1 month	3.38	95	3.06	113	91	7.02	87	1.41	114																0.1	0
103	73	0	2	3	0	0	1	1	0	0	10	5	29.73	7.84	2.41	1.24	402.45	13.71	915.12	31.18	2935.01	3	3 months	2.89	82	2.2	82	76	6.18	77	1.32	108	6.25	96	3.06	116	4.75	134	5.2	9.8								0.1	0.25
103	73	0	2	3	0	0	1	1	0	0	10	5	29.73	7.84	2.41	1.24	402.45	13.71	915.12	31.18	2935.01	6	6 months	3.26	92	1.62	60	50	5.57	70	1.3	106	5.5	85	2.69	102	4.45	125	5.3	9.2								0.1	0.25
103	73	0	2	3	0	0	1	1	0	0	10	5	29.73	7.84	2.41	1.24	402.45	13.71	915.12	31.18	2935.01	9	9 months	2.91	80	2.04	74	70	5.57	73	1.33	98	5.94	91	3.32	126	3.92	110	5.11	10.4								0.1	0.25
103	73	0	2	3	0	0	1	1	0	0	10	5	29.73	7.84	2.41	1.24	402.45	13.71	915.12	31.18	2935.01	12	12 months	2.4	68	2.06	77	86	5.68	71	1.41	115	5.25	81	2.31	88	3.85	108	4.8	11.2	210	0	2	95	92	3	0	0.1	0.25
105	69	1	1	0	1	0	0	1	0	0	10	5	2.27	3.56	0.54	0.28	117.39	3.3	637.85	17.95	3557.11	0	Baseline 1	3.19	126	1.93	93	62	3.92	54	0.83	57	7.09	143	3.98	195	5.29	194	5.5	10.5	420	1	3	96	92	4	0	0	0
105	69	1	1	0	1	0	0	1	0	0	10	5	2.27	3.56	0.54	0.28	117.39	3.3	637.85	17.95	3557.11	1	1 month	2.82	87	2.28	92	81	4.16	56	0.8	64																0	0
105	69	1	1	0	1	0	0	1	0	0	10	5	2.27	3.56	0.54	0.28	117.39	3.3	637.85	17.95	3557.11	3	3 months	3.05	120	2.32	110	76	3.75	52	0.77	53	6.69	135	3.57	174	4.97	183			420	0	1	95	89	6	0	1.4	2
105	69	1	1	0	1	0	0	1	0	0	10	5	2.27	3.56	0.54	0.28	117.39	3.3	637.85	17.95	3557.11	6	6 months	2.82	111	2.21	105	78	3.7	51	0.67	46	6.76	136	4	195	4.75	174	5.2	13.1	420	3	4	95	91	4	0	1.8	2.5
105	69	1	1	0	1	0	0	1	0	0	10	5	2.27	3.56	0.54	0.28	117.39	3.3	637.85	17.95	3557.11	9	9 months	2.99	119	2.21	106	74	3.39	47	0.74	51	6.4	129	3.66	177	4.99	183										1.8	3
105	69	1	1	0	1	0	0	1	0	0	10	5	2.27	3.56	0.54	0.28	117.39	3.3	637.85	17.95	3557.11	12	12 months
106	69	1	3	3	2	0	1	1	0	0	15	3	33.42	8.5	3.35	1.36	411.17	15.89	796.66	30.8	2589.65	0	Baseline 1	1.67	73	1.11	59	66	4.12	61	1.24	84	4.36	95	2.89	148	3.24	125	5.2	10.5	365	0	5	94	92	2	0	2.9	4.25
106	69	1	3	3	2	0	1	1	0	0	15	3	33.42	8.5	3.35	1.36	411.17	15.89	796.66	30.8	2589.65	1	1 month	1.55	69	0.95	51	60	4.15	62	1.24	85	3.93	86	2.56	130	2.94	114	5.2	9.6	560	1	6	92	89	3	0	2.5	3.5
106	69	1	3	3	2	0	1	1	0	0	15	3	33.42	8.5	3.35	1.36	411.17	15.89	796.66	30.8	2589.65	3	3 months	0.96	43	0.7	38	56	3.4	51	1.19	82	3.92	86	2.96	151	3.32	128			360	1	10	93	89	4	0	4.7	4.5
106	69	1	3	3	2	0	1	1	0	0	15	3	33.42	8.5	3.35	1.36	411.17	15.89	796.66	30.8	2589.65	6	6 months	1.5	67	1.05	57	71	3.21	48	1.11	76	2.72	138	3.11	120	3.86	84	4.8	9.8	370	1	6	92	88	4	0	2.2	3
106	69	1	3	3	2	0	1	1	0	0	15	3	33.42	8.5	3.35	1.36	411.17	15.89	796.66	30.8	2589.65	9	9 months	1.37	61	0.94	51	68	2.75	41	1	69	3.53	77	2.1	106	2.65	103	4.61	9.64	280	1	7	94	88	6	1	2.2	2.75
106	69	1	3	3	2	0	1	1	0	0	15	3	33.42	8.5	3.35	1.36	411.17	15.89	796.66	30.8	2589.65	12	12 months	1.54	69	1.03	56	67	3.08	46	1.1	76	3.82	84	2.28	115	2.94	114	5.66	9.89	420	1	4	93	87	6	0	2.4	3.75
107	78	1	2	3	1	0	1	1	0	0	5	10	21.27	9.86	2.8	1.57	674.08	16.44	1978.91	48.27	4099.47	0	Baseline 1	1.58	60	0.88	40	55	4.34	59	0.97	72	7.51	138	5.86	252	6.59	228	6.3	10								1.4	2.5
107	78	1	2	3	1	0	1	1	0	0	5	10	21.27	9.86	2.8	1.57	674.08	16.44	1978.91	48.27	4099.47	1	1 month	1.87	72	1	46	54	4.93	67	0.93	69	10.04	185	7.84	337	9.77	339	5.8	8.8								2.2	2.5
107	78	1	2	3	1	0	1	1	0	0	5	10	21.27	9.86	2.8	1.57	674.08	16.44	1978.91	48.27	4099.47	3	3 months	1.41	54	0.79	37	56					5.2	96	3.61	154	4.82	167	5.9	7.8
107	78	1	2	3	1	0	1	1	0	0	5	10	21.27	9.86	2.8	1.57	674.08	16.44	1978.91	48.27	4099.47	6	6 months	1.36	52	0.7	33	52	8.19	55	1.01	75	5.65	104	4.26	182	4.61	160										2.7	2.5
107	78	1	2	3	1	0	1	1	0	0	5	10	21.27	9.86	2.8	1.57	674.08	16.44	1978.91	48.27	4099.47	9	9 months	1.52	59	0.78	36	51	3.29	45	0.96	71	5.25	97	3.52	150	4.45	154	6.84	7.96								3.9	4.25
107	78	1	2	3	1	0	1	1	0	0	5	10	21.27	9.86	2.8	1.57	674.08	16.44	1978.91	48.27	4099.47	12	12 months	1.51	58	0.74	35	49	3.28	45	0.96	71	5.79	107	4.26	182	5.2	160	7.7	6.7								3.3	4.5
108	77	0	1	1	0	0	0	0	0	0	10	5	1.88	1.53	0.08	0.04	73.43	2.02	214.29	5.9	3614.41	0	Baseline 1	4.91	131	3.6	128	73	6.65	80	0.86	71	8.65	125	3.23	117	6.3	170	5.2	9.8	560	0	1	96	94	2	0	0.7	1.25
108	77	0	1	1	0	0	0	0	0	0	10	5	1.88	1.53	0.08	0.04	73.43	2.02	214.29	5.9	3614.41	1	1 month	4.07	109	3.39	121	83	5.75	69	0.82	68	7.78	113	2.82	102	5.4	146										0.5	1
108	77	0	1	1	0	0	0	0	0	0	10	5	1.88	1.53	0.08	0.04	73.43	2.02	214.29	5.9	3614.41	3	3 months	4.57	122	3.67	131	80	5.91	71	0.78	65	3.18	115	5.57	151	8.32	121	5.2	7.37	490	0	5	65	92	-27	0	1.1	1.5
108	77	0	1	1	0	0	0	0	0	0	10	5	1.88	1.53	0.08	0.04	73.43	2.02	214.29	5.9	3614.41	6	6 months	4.67	125	3.5	125	75	5.44	65	0.84	69	7.89	114	3.08	112	6.19	167	4.47	12.6	490	1	2	96	93	3	0	0.3	0.75
108	77	0	1	1	0	0	0	0	0	0	10	5	1.88	1.53	0.08	0.04	73.43	2.02	214.29	5.9	3614.41	9	9 months	5.02	140	3.56	129	69	5.94	72	0.79	66	7.06	110	2.29	82	5.33	144			490	0	0	96	92	4	0	0.6	1.25
108	77	0	1	1	0	0	0	0	0	0	10	5	1.88	1.53	0.08	0.04	73.43	2.02	214.29	5.9	3614.41	12	12 months	4.64	125	3.43	124	74	5.83	70	0.82	68	8.14	118	3.43	123	5.86	158	5.5	11	490	0	3	97	94	3	0	0.4	0.75
67	51	0	3	3	5	0	0	1	0	1	15	3	5.508	3.37	0.48	0.27	114.54	4.48	315.55	12.33	2558.5	0	Baseline 1	1.96	39.4	1.6	40.2	82	4.7	42.3	1.12	76.7																1.7	1.5
67	51	0	3	3	5	0	0	1	0	1	15	3	5.508	3.37	0.48	0.27	114.54	4.48	315.55	12.33	2558.5	1	1 month	1.95	39.5	1.5	38	77	4.07	36.8	0.98	67.6																0.9	1.5
67	51	0	3	3	5	0	0	1	0	1	15	3	5.508	3.37	0.48	0.27	114.54	4.48	315.55	12.33	2558.5	3	3 months	1.92	38.9	1.61	40.7	84	4.5	40.8	1.3	89.5							5.94	12.3								1.6	1.5
67	51	0	3	3	5	0	0	1	0	1	15	3	5.508	3.37	0.48	0.27	114.54	4.48	315.55	12.33	2558.5	6	6 months	1.83	37.2	1.48	37.6	81	2.72	24.6	0.89	61.2							5.94	11.3								2.1	2.5
67	51	0	3	3	5	0	0	1	0	1	15	3	5.508	3.37	0.48	0.27	114.54	4.48	315.55	12.33	2558.5	9	9 months	1.81	36.7	1.35	34.3	75	4.08	36.9	1.15	79.2							5.72	11.7								1.6	2.25
67	51	0	3	3	5	0	0	1	0	1	15	3	5.508	3.37	0.48	0.27	114.54	4.48	315.55	12.33	2558.5	12	12 months	1.32	27	0.87	22	67	2.32	21	0.8	55																2	2.5
35	75	1	1	0	0	1	1	1	1	0	0	0	5.508	3.37	0.48	0.27	114.54	4.48	315.55	12.33	2558.5	0	Baseline 1	2.11	81.5	1.01	46.9	48	2.53	35	0.66	47.4																1.8	1.5
88	73	0	3	3	5	0	0	1	0	1	15	3	7.47	3.39	0.47	0.29	125.65	4.09	404.56	13.18	3069.09	0	Baseline 1	3.65	106.2	2.18	83.4	60	4.11	52.5	0.69	55.7	5.94	91	2.58	99	2.57	73	4.4	10.5								0.5	0.75
88	73	0	3	3	5	0	0	1	0	1	15	3	7.47	3.39	0.47	0.29	125.65	4.09	404.56	13.18	3069.09	1	1 month	3.17	92	2	76	63	3.08	39	0.64	52																2.5	3
88	73	0	3	3	5	0	0	1	0	1	15	3	7.47	3.39	0.47	0.29	125.65	4.09	404.56	13.18	3069.09	3	3 months	3	87	1.84	70	62	2.26	29	0.5	40							4.1	8.7								2.44	3.25
88	73	0	3	3	5	0	0	1	0	1	15	3	7.47	3.39	0.47	0.29	125.65	4.09	404.56	13.18	3069.09	6	6 months	2.54	74	1.18	45	47	2.66	34	0.68	55							4.1	8.9								4.4	5.5
88	73	0	3	3	5	0	0	1	0	1	15	3	7.47	3.39	0.47	0.29	125.65	4.09	404.56	13.18	3069.09	9	9 months																									0	0
88	73	0	3	3	5	0	0	1	0	1	15	3	7.47	3.39	0.47	0.29	125.65	4.09	404.56	13.18	3069.09	12	12 months																									0	0
35	75	1	1	0	0	1	1	1	1	0	0	0	0	0	0	0	0	0	0	0		1	1 month	2.4	92.8	1.03	48	48.1	3.5	48	0.79	56.8
35	75	1	1	0	0	1	1	1	1	0	0	0	0	0	0	0	0	0	0	0		3	3 months	2.59	100	1.14	53	44	2.59	35.5	0.64	46	5.63	108	3.28	146	4.03	143	5.2	7.7	280		8	90	80	10	0	1.7	1.25
35	75	1	1	0	0	1	1	1	1	0	0	0	0	0	0	0	0	0	0	0		6	6 months
35	75	1	1	0	0	1	1	1	1	0	0	0	0	0	0	0	0	0	0	0		9	9 months
35	75	1	1	0	0	1	1	1	1	0	0	0	0	0	0	0	0	0	0	0		12	12 months
70	70	1	1	1	1	0	1	1	1	1	0	0	0	0	0	0	0	0	0	0		0	Baseline 1	1.52	62.9	0.58	28.9	38					7.02	145	5.48	269	5.93	222	4.7	8.3								0	0
70	70	1	1	1	1	0	1	1	1	1	0	0	0	0	0	0	0	0	0	0		1	1 month	1.85	77.7	0.58	29.3	31											4.9	9								0.7	0.75
70	70	1	1	1	1	0	1	1	1	1	0	0	0	0	0	0	0	0	0	0		3	3 months	2.15	90	0.61	31	28					6.74	141	4.45	221	5.27	199	4.81	8.62								1.2	0.75
70	70	1	1	1	1	0	1	1	1	1	0	0	0	0	0	0	0	0	0	0		6	6 months	1.78	73.6	0.61	30.5	34					7.04	146	5.42	266	5.67	212	4.65	10.8								1.4	1.75
70	70	1	1	1	1	0	1	1	1	1	0	0	0	0	0	0	0	0	0	0		9	9 months	1.63	69	0.56	29	34											4.6	10.2								0	0
70	70	1	1	1	1	0	1	1	1	1	0	0	0	0	0	0	0	0	0	0		12	12 months	1.39	58	0.52	26.3	38											5.2	8.4								2.75	2.5
[truncated: 2 more columns]
